# Supplementary material for: Transcriptome Analysis Identifies Candidate Genes and Functional Pathways Controlling the Response of Two Contrasting Barley Varieties to Powdery Mildew Infection
Source: Int J Mol Sci. 2019 Dec 24;21(1):151. doi: 10.3390/ijms21010151 (PMC6982059; doi:10.3390/ijms21010151)
Supplement: Supplementary file 1 [file ijms-21-00151-s001.zip › Supplementary data1.xlsx]

## Sheet: 12 hpi
id	term	category	size	pval	Gene
GO:0006468	protein phosphorylation	biological_process	135	2.2411e-05	HORVU5Hr1G124800; HORVU5Hr1G124810; HORVU6Hr1G005460; HORVU5Hr1G065350; HORVU4Hr1G062610; HORVU7Hr1G015380; HORVU3Hr1G001400; HORVU3Hr1G098950; HORVU6Hr1G020210; HORVU6Hr1G013060; HORVU6Hr1G093820; HORVU4Hr1G000420; HORVU1Hr1G078300; HORVU5Hr1G125290; HORVU2Hr1G026860; HORVU7Hr1G109340; HORVU4Hr1G009230; HORVU1Hr1G014000; HORVU2Hr1G058820; HORVU1Hr1G093950; HORVU3Hr1G066650; HORVU3Hr1G082690; HOR…
GO:0005975	carbohydrate metabolic process	biological_process	56	0.00180249	HORVU2Hr1G044460; HORVU7Hr1G000250; HORVU3Hr1G105420; HORVU6Hr1G055520; HORVU5Hr1G080110; HORVU2Hr1G045330; HORVU5Hr1G012450; HORVU5Hr1G124030; HORVU1Hr1G092240; HORVU5Hr1G124040; HORVU2Hr1G012630; HORVU4Hr1G007620; HORVU1Hr1G062030; HORVU5Hr1G098710; HORVU2Hr1G118790; HORVU2Hr1G037480; HORVU3Hr1G064200; HORVU3Hr1G105600; HORVU3Hr1G060060; HORVU0Hr1G022780; HORVU3Hr1G081960; HORVU5Hr1G060140; HOR…
GO:0006810	transport	biological_process	38	0.00245049	HORVU7Hr1G102170; HORVU3Hr1G112150; HORVU5Hr1G114330; HORVU1Hr1G051450; HORVU4Hr1G090460; HORVU2Hr1G089970; HORVU2Hr1G009680; HORVU6Hr1G067830; HORVU7Hr1G063020; HORVU0Hr1G015570; HORVU7Hr1G038220; HORVU1Hr1G009900; HORVU6Hr1G087200; HORVU7Hr1G038270; HORVU4Hr1G008580; HORVU7Hr1G042120; HORVU2Hr1G009830; HORVU4Hr1G004040; HORVU1Hr1G051310; HORVU5Hr1G125600; HORVU5Hr1G055200; HORVU3Hr1G116790; HOR…
GO:0055085	transmembrane transport	biological_process	53	0.00784889	HORVU4Hr1G010470; HORVU3Hr1G112150; HORVU3Hr1G030460; HORVU1Hr1G051450; HORVU4Hr1G082000; HORVU4Hr1G065660; HORVU2Hr1G009680; HORVU1Hr1G070460; HORVU7Hr1G063020; HORVU7Hr1G050030; HORVU5Hr1G000380; HORVU0Hr1G015570; HORVU7Hr1G087490; HORVU7Hr1G038700; HORVU6Hr1G031360; HORVU5Hr1G110390; HORVU1Hr1G028920; HORVU2Hr1G009830; HORVU3Hr1G114990; HORVU4Hr1G073400; HORVU1Hr1G052530; HORVU3Hr1G102860; HOR…

## Sheet: 24 hpi
id	term	category	size	pval	Gene
GO:0006468	protein phosphorylation	biological_process	193	2.462e-18	HORVU5Hr1G124800; HORVU5Hr1G061150; HORVU2Hr1G113160; HORVU5Hr1G124810; HORVU3Hr1G024950; HORVU6Hr1G044140; HORVU2Hr1G117360; HORVU7Hr1G015380; HORVU3Hr1G001400; HORVU7Hr1G098630; HORVU6Hr1G013060; HORVU3Hr1G025810; HORVU3Hr1G007720; HORVU4Hr1G000420; HORVU3Hr1G041820; HORVU7Hr1G110200; HORVU1Hr1G043880; HORVU1Hr1G078300; HORVU1Hr1G076210; HORVU7Hr1G109340; HORVU6Hr1G022360; HORVU3Hr1G018690; HOR…
GO:0055114	oxidation-reduction process	biological_process	163	0.000680616	HORVU2Hr1G010840; HORVU5Hr1G124390; HORVU5Hr1G011540; HORVU2Hr1G101830; HORVU3Hr1G000570; HORVU7Hr1G076330; HORVU5Hr1G076710; HORVU4Hr1G069300; HORVU2Hr1G004530; HORVU6Hr1G058000; HORVU7Hr1G118130; HORVU1Hr1G087110; HORVU5Hr1G067490; HORVU7Hr1G116060; HORVU3Hr1G070850; HORVU5Hr1G096950; HORVU2Hr1G025160; HORVU4Hr1G072340; HORVU5Hr1G018750; HORVU2Hr1G107350; HORVU4Hr1G084120; HORVU7Hr1G075170; HOR…
GO:0006952	defense response	biological_process	19	0.00153923	HORVU6Hr1G000030; HORVU2Hr1G081230; HORVU6Hr1G000710; HORVU6Hr1G000720; HORVU3Hr1G090450; HORVU6Hr1G000780; HORVU4Hr1G082710; HORVU4Hr1G082760; HORVU1Hr1G010230; HORVU1Hr1G010250; HORVU5Hr1G098670; HORVU3Hr1G084830; HORVU0Hr1G014750; HORVU6Hr1G000680; HORVU5Hr1G112060; HORVU6Hr1G039840; HORVU6Hr1G000810; HORVU6Hr1G000830; HORVU0Hr1G038040

## Sheet: 48 hpi
id	term	category	size	padj	Gene
GO:0006468	protein phosphorylation	biological_process	155	3.46573e-10	HORVU5Hr1G124800; HORVU5Hr1G061150; HORVU4Hr1G057520; HORVU5Hr1G124810; HORVU6Hr1G005460; HORVU3Hr1G024950; HORVU7Hr1G015380; HORVU3Hr1G001400; HORVU6Hr1G020210; HORVU6Hr1G013060; HORVU7Hr1G108490; HORVU3Hr1G025810; HORVU4Hr1G000420; HORVU3Hr1G041820; HORVU7Hr1G110200; HORVU1Hr1G043880; HORVU1Hr1G076210; HORVU5Hr1G125290; HORVU7Hr1G109340; HORVU2Hr1G117870; HORVU7Hr1G118610; HORVU1Hr1G014000; HOR…
GO:0006952	defense response	biological_process	19	0.000536925	HORVU6Hr1G000030; HORVU2Hr1G081230; HORVU6Hr1G000710; HORVU6Hr1G000720; HORVU6Hr1G000780; HORVU4Hr1G082710; HORVU4Hr1G082760; HORVU5Hr1G023720; HORVU5Hr1G023730; HORVU1Hr1G010230; HORVU1Hr1G010250; HORVU0Hr1G011720; HORVU5Hr1G098670; HORVU3Hr1G084830; HORVU2Hr1G106210; HORVU6Hr1G000680; HORVU5Hr1G112060; HORVU6Hr1G000830; HORVU0Hr1G038040
GO:0005975	carbohydrate metabolic process	biological_process	55	0.00266236	HORVU1Hr1G028200; HORVU7Hr1G000250; HORVU2Hr1G025980; HORVU3Hr1G000590; HORVU2Hr1G085270; HORVU2Hr1G085280; HORVU5Hr1G012450; HORVU5Hr1G068350; HORVU5Hr1G124030; HORVU1Hr1G092240; HORVU5Hr1G124040; HORVU2Hr1G091270; HORVU7Hr1G021820; HORVU4Hr1G007620; HORVU1Hr1G062030; HORVU5Hr1G098710; HORVU2Hr1G118790; HORVU2Hr1G037480; HORVU2Hr1G020270; HORVU3Hr1G105600; HORVU2Hr1G109120; HORVU0Hr1G022780; HOR…

## Sheet: 72 hpi
id	term	category	size	pval	Gene
GO:0006952	defense response	biological_process	22	2.79331e-06	HORVU6Hr1G000030; HORVU2Hr1G118780; HORVU2Hr1G081230; HORVU6Hr1G001100; HORVU6Hr1G000710; HORVU6Hr1G000720; HORVU6Hr1G000780; HORVU4Hr1G082710; HORVU4Hr1G082760; HORVU5Hr1G023720; HORVU5Hr1G023730; HORVU1Hr1G010230; HORVU1Hr1G010250; HORVU0Hr1G011730; HORVU0Hr1G014750; HORVU2Hr1G106210; HORVU6Hr1G000680; HORVU5Hr1G112060; HORVU6Hr1G039840; HORVU6Hr1G000810; HORVU6Hr1G000830; HORVU0Hr1G038040
GO:0006468	protein phosphorylation	biological_process	123	1.48451e-05	HORVU5Hr1G124800; HORVU5Hr1G124810; HORVU6Hr1G005460; HORVU6Hr1G044140; HORVU7Hr1G015380; HORVU3Hr1G018610; HORVU3Hr1G001400; HORVU6Hr1G013060; HORVU3Hr1G007720; HORVU4Hr1G000420; HORVU1Hr1G043880; HORVU1Hr1G076210; HORVU7Hr1G109340; HORVU1Hr1G014000; HORVU1Hr1G093950; HORVU3Hr1G066650; HORVU5Hr1G067100; HORVU5Hr1G120300; HORVU3Hr1G012000; HORVU5Hr1G078060; HORVU3Hr1G002370; HORVU6Hr1G032540; HOR…
GO:0055114	oxidation-reduction process	biological_process	127	0.00810757	HORVU5Hr1G124390; HORVU5Hr1G011540; HORVU2Hr1G101830; HORVU3Hr1G000570; HORVU3Hr1G027430; HORVU2Hr1G065040; HORVU7Hr1G076330; HORVU0Hr1G009050; HORVU2Hr1G004530; HORVU6Hr1G080360; HORVU1Hr1G087110; HORVU2Hr1G004550; HORVU3Hr1G070850; HORVU7Hr1G083550; HORVU7Hr1G002820; HORVU5Hr1G096950; HORVU3Hr1G036790; HORVU6Hr1G000510; HORVU4Hr1G084120; HORVU7Hr1G105620; HORVU7Hr1G119050; HORVU2Hr1G122110; HOR…
GO:0008152	metabolic process	biological_process	68	0.020651	HORVU5Hr1G118040; HORVU4Hr1G002050; HORVU3Hr1G101220; HORVU6Hr1G005900; HORVU2Hr1G004540; HORVU7Hr1G107210; HORVU2Hr1G126660; HORVU5Hr1G109280; HORVU3Hr1G072950; HORVU7Hr1G036460; HORVU6Hr1G077860; HORVU0Hr1G016720; HORVU5Hr1G111020; HORVU6Hr1G003020; HORVU6Hr1G006810; HORVU5Hr1G068800; HORVU7Hr1G019260; HORVU3Hr1G083540; HORVU0Hr1G002520; HORVU7Hr1G007990; HORVU6Hr1G012810; HORVU5Hr1G098770; HOR…
GO:0005975	carbohydrate metabolic process	biological_process	45	0.020651	HORVU7Hr1G071730; HORVU7Hr1G000250; HORVU5Hr1G080110; HORVU7Hr1G091100; HORVU5Hr1G012450; HORVU1Hr1G092240; HORVU5Hr1G124040; HORVU7Hr1G021820; HORVU1Hr1G062030; HORVU5Hr1G098710; HORVU2Hr1G118790; HORVU2Hr1G037480; HORVU3Hr1G105600; HORVU2Hr1G109120; HORVU0Hr1G022780; HORVU3Hr1G105620; HORVU0Hr1G022790; HORVU5Hr1G013040; HORVU1Hr1G074330; HORVU2Hr1G118910; HORVU1Hr1G015130; HORVU6Hr1G015500; HOR…
