# Supplementary material for: Transcriptome Analysis Identifies Candidate Genes and Functional Pathways Controlling the Response of Two Contrasting Barley Varieties to Powdery Mildew Infection
Source: Int J Mol Sci. 2019 Dec 24;21(1):151. doi: 10.3390/ijms21010151 (PMC6982059; doi:10.3390/ijms21010151)
Supplement: Supplementary file 1 [file ijms-21-00151-s001.zip › Supplementary data2.xlsx]

## Sheet: 12 hpi
id	term	category	size	pval	Gene
GO:0019752	carboxylic acid metabolic process	biological_process	12	4.57096e-06	HORVU2Hr1G045340; HORVU2Hr1G078580; HORVU7Hr1G010990; HORVU7Hr1G091860; HORVU3Hr1G112520; HORVU2Hr1G114440; HORVU2Hr1G114450; HORVU7Hr1G010850; HORVU7Hr1G010870; HORVU3Hr1G075040; HORVU2Hr1G114390; HORVU7Hr1G010750
GO:0048544	recognition of pollen	biological_process	20	1.58287e-05	HORVU2Hr1G117800; HORVU7Hr1G105170; HORVU0Hr1G014630; HORVU2Hr1G042520; HORVU1Hr1G020020; HORVU1Hr1G080600; HORVU7Hr1G084140; HORVU2Hr1G008130; HORVU3Hr1G061450; HORVU2Hr1G117290; HORVU2Hr1G002830; HORVU3Hr1G013180; HORVU5Hr1G087210; HORVU5Hr1G087240; HORVU7Hr1G119100; HORVU2Hr1G112090; HORVU6Hr1G001580; HORVU2Hr1G066280; HORVU2Hr1G088570; HORVU7Hr1G118950
GO:0008152	metabolic process	biological_process	78	0.000575488	HORVU7Hr1G035540; HORVU2Hr1G113180; HORVU4Hr1G083210; HORVU5Hr1G006930; HORVU2Hr1G045340; HORVU5Hr1G037200; HORVU3Hr1G056960; HORVU6Hr1G074060; HORVU3Hr1G052780; HORVU2Hr1G003360; HORVU5Hr1G004510; HORVU7Hr1G111130; HORVU3Hr1G024660; HORVU6Hr1G073300; HORVU3Hr1G099530; HORVU5Hr1G088230; HORVU2Hr1G004720; HORVU5Hr1G088260; HORVU2Hr1G066100; HORVU4Hr1G018230; HORVU2Hr1G082130; HORVU6Hr1G061220; HOR…
GO:0006520	cellular amino acid metabolic process	biological_process	10	0.000700262	HORVU7Hr1G010990; HORVU7Hr1G091860; HORVU2Hr1G114440; HORVU2Hr1G114450; HORVU7Hr1G010850; HORVU7Hr1G010870; HORVU3Hr1G075040; HORVU1Hr1G015090; HORVU2Hr1G114390; HORVU7Hr1G010750

## Sheet: 24 hpi
id	term	category	size	pval	Gene
GO:0006334	nucleosome assembly	biological_process	21	7.5811e-09	HORVU2Hr1G093680; HORVU5Hr1G106730; HORVU1Hr1G071190; HORVU6Hr1G013530; HORVU3Hr1G088160; HORVU7Hr1G043300; HORVU5Hr1G087830; HORVU3Hr1G023460; HORVU5Hr1G087870; HORVU1Hr1G090300; HORVU6Hr1G029210; HORVU5Hr1G086620; HORVU5Hr1G106610; HORVU1Hr1G029090; HORVU6Hr1G011020; HORVU4Hr1G023200; HORVU6Hr1G011510; HORVU1Hr1G080200; HORVU5Hr1G106550; HORVU2Hr1G094390; HORVU6Hr1G011710
GO:0008152	metabolic process	biological_process	91	8.81511e-05	HORVU7Hr1G035540; HORVU7Hr1G031800; HORVU4Hr1G083210; HORVU5Hr1G006930; HORVU4Hr1G054210; HORVU7Hr1G038510; HORVU5Hr1G037200; HORVU6Hr1G035370; HORVU3Hr1G056960; HORVU3Hr1G052780; HORVU3Hr1G080530; HORVU5Hr1G042310; HORVU1Hr1G085090; HORVU4Hr1G074470; HORVU7Hr1G043690; HORVU7Hr1G037350; HORVU4Hr1G062310; HORVU6Hr1G073300; HORVU1Hr1G056560; HORVU5Hr1G087810; HORVU1Hr1G051190; HORVU3Hr1G021810; HOR…

## Sheet: 48 hpi
id	term	category	size	padj	Gene
GO:0008152	metabolic process	biological_process	103	1.38532e-07	HORVU7Hr1G035540; HORVU7Hr1G011180; HORVU5Hr1G006930; HORVU7Hr1G038510; HORVU2Hr1G045340; HORVU5Hr1G037200; HORVU6Hr1G035370; HORVU3Hr1G056960; HORVU3Hr1G052780; HORVU3Hr1G080530; HORVU4Hr1G074470; HORVU7Hr1G030660; HORVU7Hr1G043690; HORVU2Hr1G003390; HORVU5Hr1G004510; HORVU0Hr1G019700; HORVU4Hr1G062310; HORVU6Hr1G073300; HORVU4Hr1G074970; HORVU5Hr1G087810; HORVU7Hr1G065180; HORVU5Hr1G088260; HOR…
GO:0006334	nucleosome assembly	biological_process	15	0.000166949	HORVU5Hr1G106730; HORVU1Hr1G071190; HORVU3Hr1G088160; HORVU7Hr1G043300; HORVU5Hr1G087830; HORVU3Hr1G023460; HORVU5Hr1G087870; HORVU1Hr1G090300; HORVU5Hr1G086620; HORVU5Hr1G106610; HORVU3Hr1G087170; HORVU6Hr1G011020; HORVU4Hr1G023200; HORVU1Hr1G080200; HORVU5Hr1G106550

## Sheet: 72 hpi
id	term	category	size	pval	Gene
GO:0019752	carboxylic acid metabolic process	biological_process	10	7.74845e-05	HORVU2Hr1G045340; HORVU4Hr1G064790; HORVU7Hr1G010990; HORVU3Hr1G112520; HORVU2Hr1G114440; HORVU2Hr1G114450; HORVU7Hr1G010870; HORVU1Hr1G077560; HORVU1Hr1G010120; HORVU2Hr1G114390
GO:0008152	metabolic process	biological_process	67	0.00337394	HORVU7Hr1G035540; HORVU7Hr1G011180; HORVU2Hr1G113180; HORVU5Hr1G006930; HORVU2Hr1G045340; HORVU5Hr1G037200; HORVU3Hr1G056960; HORVU3Hr1G052780; HORVU3Hr1G080530; HORVU5Hr1G062090; HORVU2Hr1G007570; HORVU2Hr1G003390; HORVU4Hr1G062310; HORVU7Hr1G111130; HORVU6Hr1G073300; HORVU1Hr1G056560; HORVU2Hr1G004720; HORVU3Hr1G021810; HORVU2Hr1G066100; HORVU2Hr1G021150; HORVU6Hr1G061220; HORVU2Hr1G108790; HOR…
GO:0016567	protein ubiquitination	biological_process	13	0.00496296	HORVU7Hr1G046920; HORVU2Hr1G076470; HORVU2Hr1G105720; HORVU6Hr1G003590; HORVU1Hr1G053270; HORVU2Hr1G022590; HORVU4Hr1G056260; HORVU0Hr1G006120; HORVU6Hr1G073280; HORVU5Hr1G077700; HORVU4Hr1G064070; HORVU3Hr1G052520; HORVU3Hr1G005430
