# Supplementary material for: Transcriptome Analysis Identifies Candidate Genes and Functional Pathways Controlling the Response of Two Contrasting Barley Varieties to Powdery Mildew Infection
Source: Int J Mol Sci. 2019 Dec 24;21(1):151. doi: 10.3390/ijms21010151 (PMC6982059; doi:10.3390/ijms21010151)
Supplement: Supplementary file 1 [file ijms-21-00151-s001.zip › Supplementary data3.xlsx]

## Sheet: 12 hpi
id	term	pval	Gene
ko00500	Starch and sucrose metabolism	0.000364795	HORVU0Hr1G023540; HORVU2Hr1G118790; HORVU1Hr1G035100; HORVU2Hr1G118910; HORVU5Hr1G013040; HORVU2Hr1G118820; HORVU6Hr1G004010; HORVU0Hr1G022780; HORVU4Hr1G067180; HORVU6Hr1G004000; HORVU7Hr1G041610; HORVU0Hr1G020040; HORVU4Hr1G007620; HORVU1Hr1G015130; HORVU7Hr1G046250; HORVU5Hr1G052790; HORVU5Hr1G124030; HORVU3Hr1G002280; HORVU7Hr1G000250; HORVU3Hr1G070690; HORVU6Hr1G009540; HORVU5Hr1G077910; HOR…
ko00052	Galactose metabolism	0.000752855	HORVU2Hr1G118790; HORVU3Hr1G097050; HORVU6Hr1G004010; HORVU7Hr1G048710; HORVU2Hr1G000990; HORVU2Hr1G109120; HORVU6Hr1G004000; HORVU4Hr1G007620; HORVU3Hr1G020780; HORVU5Hr1G124030; HORVU7Hr1G000250; HORVU7Hr1G027930; HORVU1Hr1G028200; HORVU1Hr1G086890; HORVU2Hr1G080140
ko02010	ABC transporters	0.00931706	HORVU2Hr1G009680; HORVU3Hr1G084670; HORVU7Hr1G025110; HORVU4Hr1G077060; HORVU5Hr1G022260; HORVU7Hr1G063020; HORVU0Hr1G015570; HORVU3Hr1G112150
ko00905	Brassinosteroid biosynthesis	0.0137992	HORVU2Hr1G081650; HORVU7Hr1G084390; HORVU2Hr1G119210; HORVU2Hr1G125520
ko04075	Plant hormone signal transduction	0.026083	HORVU3Hr1G077360; HORVU5Hr1G055950; HORVU3Hr1G082690; HORVU7Hr1G033620; HORVU0Hr1G023640; HORVU5Hr1G106350; HORVU3Hr1G008680; HORVU1Hr1G017900; HORVU3Hr1G019750; HORVU5Hr1G084260; HORVU3Hr1G079640; HORVU3Hr1G058100; HORVU6Hr1G028680; HORVU7Hr1G107330; HORVU7Hr1G033530; HORVU5Hr1G094220; HORVU1Hr1G076690; HORVU1Hr1G075830; HORVU6Hr1G077070; HORVU5Hr1G106010; HORVU4Hr1G090460; HORVU2Hr1G075470; HOR…
ko00140	Steroid hormone biosynthesis	0.0266474	HORVU1Hr1G007790; HORVU7Hr1G084230; HORVU7Hr1G057660; HORVU2Hr1G006850; HORVU2Hr1G083740; HORVU1Hr1G007830; HORVU5Hr1G112130
ko00100	Steroid biosynthesis	0.0280188	HORVU6Hr1G019760; HORVU0Hr1G022520; HORVU0Hr1G022610; HORVU7Hr1G092280; HORVU6Hr1G031080; HORVU5Hr1G122220

## Sheet: 24 hpi
id	term	pval	Gene
ko00360	Phenylalanine metabolism	0.000582592	HORVU7Hr1G082450; HORVU2Hr1G038120; HORVU2Hr1G012710; HORVU7Hr1G010790; HORVU7Hr1G049070; HORVU4Hr1G074530; HORVU4Hr1G074620; HORVU4Hr1G074520; HORVU3Hr1G078100; HORVU2Hr1G033320; HORVU2Hr1G012760
ko00500	Starch and sucrose metabolism	0.00119596	HORVU7Hr1G091250; HORVU2Hr1G118790; HORVU5Hr1G060460; HORVU1Hr1G028570; HORVU1Hr1G035100; HORVU5Hr1G013040; HORVU2Hr1G118820; HORVU7Hr1G033230; HORVU6Hr1G004010; HORVU7Hr1G101800; HORVU0Hr1G022790; HORVU2Hr1G109120; HORVU0Hr1G022780; HORVU6Hr1G004000; HORVU0Hr1G028350; HORVU5Hr1G058300; HORVU3Hr1G096940; HORVU1Hr1G015130; HORVU7Hr1G046250; HORVU2Hr1G089050; HORVU7Hr1G000250; HORVU6Hr1G084190; HOR…
ko00052	Galactose metabolism	0.00276894	HORVU2Hr1G118790; HORVU1Hr1G043820; HORVU2Hr1G118820; HORVU6Hr1G004010; HORVU7Hr1G048710; HORVU2Hr1G109120; HORVU6Hr1G004000; HORVU3Hr1G020780; HORVU7Hr1G000250; HORVU7Hr1G027930; HORVU5Hr1G014790; HORVU1Hr1G028200; HORVU2Hr1G080140
ko04020	Calcium signaling pathway	0.00280872	HORVU1Hr1G094160; HORVU4Hr1G011670; HORVU3Hr1G076890; HORVU2Hr1G040640; HORVU7Hr1G001420; HORVU1Hr1G080040; HORVU0Hr1G001280; HORVU2Hr1G040650; HORVU2Hr1G089340
ko00140	Steroid hormone biosynthesis	0.0109217	HORVU1Hr1G007790; HORVU6Hr1G024850; HORVU7Hr1G116060; HORVU1Hr1G007840; HORVU2Hr1G006720; HORVU2Hr1G083570; HORVU5Hr1G098760; HORVU1Hr1G007830
ko04075	Plant hormone signal transduction	0.0216211	HORVU3Hr1G075290; HORVU5Hr1G013400; HORVU3Hr1G084340; HORVU0Hr1G023640; HORVU6Hr1G060850; HORVU1Hr1G073870; HORVU3Hr1G008680; HORVU3Hr1G010620; HORVU7Hr1G098390; HORVU4Hr1G076850; HORVU6Hr1G028680; HORVU7Hr1G107330; HORVU1Hr1G079420; HORVU1Hr1G030390; HORVU0Hr1G032390; HORVU1Hr1G075830; HORVU6Hr1G077070; HORVU5Hr1G106010; HORVU2Hr1G110230; HORVU4Hr1G090460; HORVU5Hr1G093580; HORVU7Hr1G040730; HOR…
ko04016	MAPK signaling pathway - plant	0.0279519	HORVU6Hr1G008640; HORVU6Hr1G013290; HORVU7Hr1G089880; HORVU4Hr1G006660; HORVU6Hr1G079810; HORVU1Hr1G094160; HORVU3Hr1G075290; HORVU6Hr1G008730; HORVU7Hr1G085250; HORVU1Hr1G079420; HORVU1Hr1G030390; HORVU0Hr1G032390; HORVU5Hr1G106010; HORVU2Hr1G110230; HORVU4Hr1G090460; HORVU7Hr1G040730; HORVU0Hr1G001280; HORVU1Hr1G062030; HORVU2Hr1G104030; HORVU4Hr1G081670; HORVU3Hr1G088200; HORVU0Hr1G011570
ko02010	ABC transporters	0.0304468	HORVU7Hr1G080320; HORVU2Hr1G009680; HORVU1Hr1G017460; HORVU7Hr1G025110; HORVU5Hr1G022260; HORVU0Hr1G015570; HORVU3Hr1G112190

## Sheet: 48 hpi
id	term	pval	Gene
ko00052	Galactose metabolism	0.000235296	HORVU2Hr1G118790; HORVU3Hr1G097050; HORVU6Hr1G004010; HORVU7Hr1G048710; HORVU2Hr1G000990; HORVU2Hr1G109120; HORVU6Hr1G004000; HORVU4Hr1G007620; HORVU3Hr1G020780; HORVU5Hr1G124030; HORVU7Hr1G000250; HORVU7Hr1G027930; HORVU1Hr1G028200; HORVU1Hr1G086890; HORVU2Hr1G080140
ko00500	Starch and sucrose metabolism	0.000352182	HORVU7Hr1G091250; HORVU2Hr1G118790; HORVU5Hr1G060460; HORVU1Hr1G035100; HORVU3Hr1G097050; HORVU5Hr1G013040; HORVU3Hr1G000590; HORVU7Hr1G033230; HORVU6Hr1G004010; HORVU7Hr1G101800; HORVU2Hr1G000990; HORVU2Hr1G109120; HORVU0Hr1G022780; HORVU6Hr1G004000; HORVU0Hr1G028350; HORVU5Hr1G068350; HORVU5Hr1G058300; HORVU4Hr1G007620; HORVU1Hr1G015130; HORVU5Hr1G124030; HORVU2Hr1G089050; HORVU7Hr1G000250; HOR…
ko04016	MAPK signaling pathway - plant	0.00311123	HORVU6Hr1G008640; HORVU6Hr1G013290; HORVU5Hr1G055950; HORVU0Hr1G001750; HORVU6Hr1G008730; HORVU1Hr1G052430; HORVU7Hr1G033620; HORVU7Hr1G085250; HORVU7Hr1G033530; HORVU1Hr1G030390; HORVU0Hr1G032390; HORVU5Hr1G125290; HORVU5Hr1G106010; HORVU2Hr1G110230; HORVU4Hr1G090460; HORVU5Hr1G078060; HORVU7Hr1G040730; HORVU0Hr1G001280; HORVU7Hr1G095810; HORVU1Hr1G062030; HORVU5Hr1G056040; HORVU2Hr1G104030; HOR…
ko02010	ABC transporters	0.00919196	HORVU7Hr1G080320; HORVU1Hr1G017460; HORVU3Hr1G084670; HORVU2Hr1G083130; HORVU5Hr1G022260; HORVU0Hr1G015570; HORVU3Hr1G112190; HORVU6Hr1G021320
ko00905	Brassinosteroid biosynthesis	0.0136796	HORVU3Hr1G097300; HORVU2Hr1G081650; HORVU2Hr1G119210; HORVU2Hr1G002150
ko00360	Phenylalanine metabolism	0.0154985	HORVU2Hr1G038120; HORVU7Hr1G010790; HORVU7Hr1G049070; HORVU4Hr1G074530; HORVU4Hr1G074620; HORVU3Hr1G078100; HORVU2Hr1G033320; HORVU2Hr1G012760
ko00140	Steroid hormone biosynthesis	0.0263466	HORVU1Hr1G007790; HORVU7Hr1G084230; HORVU7Hr1G044990; HORVU1Hr1G007840; HORVU2Hr1G083570; HORVU5Hr1G098760; HORVU1Hr1G007830

## Sheet: 72 hpi
id	term	pval	Gene
ko00196	Photosynthesis - antenna proteins	1.88702e-11	HORVU6Hr1G091650; HORVU5Hr1G087250; HORVU5Hr1G066280; HORVU1Hr1G089180; HORVU5Hr1G124160; HORVU7Hr1G040370; HORVU6Hr1G016880; HORVU7Hr1G040380; HORVU6Hr1G016850; HORVU6Hr1G091660; HORVU2Hr1G040780; HORVU6Hr1G016940; HORVU1Hr1G088900; HORVU5Hr1G109360
ko02010	ABC transporters	0.000421354	HORVU2Hr1G009680; HORVU2Hr1G083120; HORVU2Hr1G083130; HORVU7Hr1G025110; HORVU3Hr1G112240; HORVU5Hr1G022260; HORVU0Hr1G015570; HORVU3Hr1G112150; HORVU3Hr1G112190; HORVU3Hr1G112180
ko00052	Galactose metabolism	0.00103632	HORVU2Hr1G118790; HORVU2Hr1G118910; HORVU2Hr1G118820; HORVU2Hr1G109200; HORVU2Hr1G118880; HORVU6Hr1G004010; HORVU7Hr1G048710; HORVU2Hr1G109120; HORVU6Hr1G004000; HORVU7Hr1G019810; HORVU4Hr1G052450; HORVU7Hr1G000250; HORVU3Hr1G070690
ko00360	Phenylalanine metabolism	0.0030688	HORVU7Hr1G082450; HORVU0Hr1G009050; HORVU7Hr1G010790; HORVU2Hr1G003980; HORVU7Hr1G049070; HORVU4Hr1G074530; HORVU4Hr1G074620; HORVU4Hr1G074520; HORVU2Hr1G033320
ko00500	Starch and sucrose metabolism	0.00544932	HORVU0Hr1G023540; HORVU2Hr1G118790; HORVU5Hr1G060460; HORVU1Hr1G035100; HORVU2Hr1G118910; HORVU5Hr1G013040; HORVU2Hr1G118820; HORVU2Hr1G109200; HORVU2Hr1G118880; HORVU6Hr1G004010; HORVU6Hr1G063370; HORVU0Hr1G022790; HORVU2Hr1G109120; HORVU0Hr1G022780; HORVU6Hr1G004000; HORVU0Hr1G028350; HORVU3Hr1G096940; HORVU1Hr1G015130; HORVU7Hr1G000250; HORVU3Hr1G070690; HORVU1Hr1G076480; HORVU1Hr1G061580
ko00400	Phenylalanine, tyrosine and tryptophan biosynthesis	0.0204828	HORVU7Hr1G082450; HORVU7Hr1G010790; HORVU3Hr1G014780; HORVU2Hr1G072180; HORVU7Hr1G095490; HORVU7Hr1G095460; HORVU2Hr1G033320
ko00140	Steroid hormone biosynthesis	0.0478877	HORVU1Hr1G007790; HORVU1Hr1G007840; HORVU2Hr1G006720; HORVU2Hr1G083570; HORVU5Hr1G098760; HORVU1Hr1G007830
