# Supplementary material for: Transcriptome Analysis Identifies Candidate Genes and Functional Pathways Controlling the Response of Two Contrasting Barley Varieties to Powdery Mildew Infection
Source: Int J Mol Sci. 2019 Dec 24;21(1):151. doi: 10.3390/ijms21010151 (PMC6982059; doi:10.3390/ijms21010151)
Supplement: Supplementary file 1 [file ijms-21-00151-s001.zip › Supplementary data4.xlsx]

## Sheet: 12 hpi
id	term	pval	Gene
ko00196	Photosynthesis - antenna proteins	9.87346e-19	HORVU6Hr1G091650; HORVU2Hr1G041270; HORVU2Hr1G079920; HORVU4Hr1G015260; HORVU5Hr1G066280; HORVU5Hr1G109250; HORVU2Hr1G079910; HORVU6Hr1G016890; HORVU1Hr1G089180; HORVU1Hr1G078380; HORVU1Hr1G088920; HORVU6Hr1G016880; HORVU6Hr1G016850; HORVU6Hr1G091660; HORVU6Hr1G016940; HORVU5Hr1G109260; HORVU5Hr1G062240; HORVU1Hr1G088900; HORVU6Hr1G033160; HORVU5Hr1G109360
ko00480	Glutathione metabolism	2.38676e-05	HORVU6Hr1G076260; HORVU2Hr1G002010; HORVU5Hr1G058000; HORVU4Hr1G081150; HORVU1Hr1G049230; HORVU5Hr1G084750; HORVU1Hr1G049190; HORVU7Hr1G038770; HORVU4Hr1G057740; HORVU1Hr1G017050; HORVU1Hr1G049270; HORVU5Hr1G104670; HORVU1Hr1G049250; HORVU1Hr1G049280; HORVU4Hr1G057910; HORVU3Hr1G117370; HORVU7Hr1G036850; HORVU2Hr1G124300; HORVU4Hr1G081110; HORVU1Hr1G052470; HORVU1Hr1G021160; HORVU4Hr1G081170; HOR…
ko00360	Phenylalanine metabolism	2.88371e-05	HORVU1Hr1G015090; HORVU2Hr1G003840; HORVU5Hr1G087780; HORVU0Hr1G002720; HORVU1Hr1G022060; HORVU4Hr1G074530; HORVU7Hr1G111130; HORVU2Hr1G038140; HORVU2Hr1G126540; HORVU3Hr1G080830; HORVU6Hr1G058840; HORVU2Hr1G126650; HORVU2Hr1G089440
ko00400	Phenylalanine, tyrosine and tryptophan biosynthesis	0.00108149	HORVU0Hr1G008740; HORVU1Hr1G015090; HORVU4Hr1G086250; HORVU6Hr1G026700; HORVU0Hr1G035680; HORVU5Hr1G115160; HORVU5Hr1G106090; HORVU7Hr1G114660; HORVU7Hr1G037910; HORVU4Hr1G083210
ko00500	Starch and sucrose metabolism	0.0254627	HORVU1Hr1G001590; HORVU7Hr1G038420; HORVU5Hr1G095130; HORVU1Hr1G019500; HORVU2Hr1G043920; HORVU7Hr1G028010; HORVU7Hr1G087810; HORVU6Hr1G063310; HORVU3Hr1G105380; HORVU2Hr1G115090; HORVU7Hr1G007220; HORVU2Hr1G107600; HORVU0Hr1G014150; HORVU0Hr1G020750; HORVU2Hr1G036980; HORVU2Hr1G030870; HORVU1Hr1G010020; HORVU3Hr1G079750; HORVU1Hr1G028200; HORVU4Hr1G086300; HORVU5Hr1G123930

## Sheet: 24 hpi
id	term	pval	Gene
ko00360	Phenylalanine metabolism	0.000320668	HORVU1Hr1G051190; HORVU5Hr1G072070; HORVU1Hr1G015090; HORVU6Hr1G027650; HORVU4Hr1G031510; HORVU2Hr1G089540; HORVU0Hr1G018190; HORVU2Hr1G126540; HORVU3Hr1G080830; HORVU2Hr1G126650; HORVU3Hr1G025920; HORVU0Hr1G016330; HORVU2Hr1G089440
ko04141	Protein processing in endoplasmic reticulum	0.000545544	HORVU3Hr1G071140; HORVU6Hr1G082360; HORVU4Hr1G060720; HORVU3Hr1G020520; HORVU6Hr1G049800; HORVU3Hr1G108500; HORVU7Hr1G036570; HORVU7Hr1G015690; HORVU5Hr1G006180; HORVU5Hr1G075870; HORVU4Hr1G059260; HORVU3Hr1G020390; HORVU7Hr1G082730; HORVU6Hr1G000660; HORVU3Hr1G086500; HORVU3Hr1G074970; HORVU7Hr1G080190; HORVU7Hr1G049370; HORVU4Hr1G078830; HORVU5Hr1G113500; HORVU7Hr1G049340; HORVU6Hr1G077710; HOR…
ko00500	Starch and sucrose metabolism	0.000750721	HORVU1Hr1G001590; HORVU4Hr1G000520; HORVU1Hr1G055140; HORVU7Hr1G001040; HORVU6Hr1G094880; HORVU4Hr1G015570; HORVU5Hr1G077790; HORVU7Hr1G038420; HORVU2Hr1G088980; HORVU2Hr1G082170; HORVU3Hr1G085380; HORVU2Hr1G029290; HORVU6Hr1G063310; HORVU3Hr1G113100; HORVU2Hr1G115090; HORVU7Hr1G007220; HORVU5Hr1G095060; HORVU2Hr1G036980; HORVU1Hr1G038920; HORVU4Hr1G084390; HORVU2Hr1G030870; HORVU1Hr1G053770; HOR…
ko00196	Photosynthesis - antenna proteins	0.0249063	HORVU1Hr1G078380; HORVU1Hr1G088930; HORVU7Hr1G040380; HORVU6Hr1G016850; HORVU1Hr1G088900
ko04020	Calcium signaling pathway	0.0302905	HORVU3Hr1G079210; HORVU1Hr1G080780; HORVU1Hr1G068450; HORVU4Hr1G053130; HORVU1Hr1G045220; HORVU4Hr1G023660; HORVU3Hr1G051010; HORVU1Hr1G068440

## Sheet: 48 hpi
id	term	pval	Gene
ko00360	Phenylalanine metabolism	0.000195795	HORVU2Hr1G003830; HORVU6Hr1G027650; HORVU4Hr1G031510; HORVU2Hr1G089540; HORVU0Hr1G018190; HORVU0Hr1G002720; HORVU7Hr1G026680; HORVU2Hr1G126540; HORVU3Hr1G080830; HORVU6Hr1G058840; HORVU2Hr1G126650; HORVU3Hr1G025920; HORVU2Hr1G089440
ko04020	Calcium signaling pathway	0.00840297	HORVU3Hr1G079210; HORVU1Hr1G080780; HORVU1Hr1G068450; HORVU4Hr1G066140; HORVU4Hr1G053130; HORVU1Hr1G045220; HORVU5Hr1G045710; HORVU3Hr1G051010; HORVU1Hr1G068440
ko00500	Starch and sucrose metabolism	0.00143996	HORVU1Hr1G001590; HORVU4Hr1G015570; HORVU7Hr1G038420; HORVU4Hr1G011160; HORVU2Hr1G088980; HORVU3Hr1G085380; HORVU2Hr1G029290; HORVU6Hr1G063310; HORVU2Hr1G115090; HORVU7Hr1G007220; HORVU5Hr1G095060; HORVU7Hr1G082830; HORVU6Hr1G009540; HORVU2Hr1G036980; HORVU4Hr1G084390; HORVU7Hr1G082850; HORVU2Hr1G030870; HORVU2Hr1G091910; HORVU7Hr1G040720; HORVU6Hr1G074960; HORVU1Hr1G010020; HORVU6Hr1G075950; HOR…

## Sheet: 72 hpi
id	term	pval	Gene
ko00940	Phenylpropanoid biosynthesis	0.000159904	HORVU7Hr1G084500; HORVU5Hr1G072070; HORVU2Hr1G044340; HORVU7Hr1G108530; HORVU6Hr1G089350; HORVU2Hr1G109470; HORVU2Hr1G026450; HORVU6Hr1G026230; HORVU2Hr1G010830; HORVU3Hr1G097140; HORVU1Hr1G020800; HORVU2Hr1G018510; HORVU0Hr1G002720; HORVU1Hr1G022060; HORVU4Hr1G084920; HORVU2Hr1G018430; HORVU7Hr1G030740; HORVU2Hr1G115090; HORVU2Hr1G024280; HORVU7Hr1G111130; HORVU2Hr1G038140; HORVU1Hr1G089700; HOR…
ko00071	Fatty acid degradation	0.00124151	HORVU5Hr1G062090; HORVU5Hr1G006930; HORVU2Hr1G020900; HORVU6Hr1G072830; HORVU6Hr1G061220; HORVU6Hr1G010840; HORVU4Hr1G016780; HORVU6Hr1G020600; HORVU2Hr1G029960; HORVU5Hr1G037200
ko04141	Protein processing in endoplasmic reticulum	0.0016546	HORVU3Hr1G048610; HORVU6Hr1G049800; HORVU1Hr1G072210; HORVU3Hr1G108500; HORVU7Hr1G036570; HORVU7Hr1G015690; HORVU5Hr1G006180; HORVU5Hr1G075870; HORVU6Hr1G000660; HORVU6Hr1G018420; HORVU7Hr1G117000; HORVU3Hr1G074970; HORVU7Hr1G080190; HORVU7Hr1G049370; HORVU4Hr1G078830; HORVU5Hr1G113500; HORVU6Hr1G008880; HORVU7Hr1G049340; HORVU1Hr1G072220; HORVU4Hr1G048980; HORVU5Hr1G113810; HORVU5Hr1G103680; HOR…
ko02010	ABC transporters	0.0153573	HORVU2Hr1G061870; HORVU2Hr1G115180; HORVU3Hr1G068640; HORVU3Hr1G065320; HORVU3Hr1G065390; HORVU2Hr1G004720; HORVU7Hr1G030540
ko00905	Brassinosteroid biosynthesis	0.0406822	HORVU5Hr1G061930; HORVU7Hr1G084390; HORVU5Hr1G061950
ko00480	Glutathione metabolism	0.000864747	HORVU6Hr1G076260; HORVU2Hr1G002010; HORVU4Hr1G081150; HORVU1Hr1G049230; HORVU3Hr1G095730; HORVU4Hr1G057740; HORVU1Hr1G049070; HORVU1Hr1G017050; HORVU1Hr1G049250; HORVU5Hr1G103420; HORVU1Hr1G080480; HORVU1Hr1G049120; HORVU1Hr1G049280; HORVU3Hr1G117370; HORVU2Hr1G124300; HORVU3Hr1G095670; HORVU1Hr1G021160; HORVU4Hr1G081170
ko00360	Phenylalanine metabolism	0.00838312	HORVU5Hr1G072070; HORVU1Hr1G015090; HORVU0Hr1G002720; HORVU1Hr1G022060; HORVU7Hr1G111130; HORVU2Hr1G038140; HORVU6Hr1G058840; HORVU2Hr1G089440
