# Supplementary material for: Transcriptome Analysis Identifies Candidate Genes and Functional Pathways Controlling the Response of Two Contrasting Barley Varieties to Powdery Mildew Infection
Source: Int J Mol Sci. 2019 Dec 24;21(1):151. doi: 10.3390/ijms21010151 (PMC6982059; doi:10.3390/ijms21010151)
Supplement: Supplementary file 1 [file ijms-21-00151-s001.zip › Supplementary data5.xlsx]

## Sheet: Cluster1
id	term	category	size	pval	Gene
GO:0000737	DNA catabolic process, endonucleolytic	biological_process	1	7.32784e-05	HORVU4Hr1G057310
GO:0006388	tRNA splicing, via endonucleolytic cleavage and ligation	biological_process	1	0.000263192	HORVU3Hr1G012420
GO:0006644	phospholipid metabolic process	biological_process	1	0.000641344	HORVU4Hr1G006850
GO:0006559	L-phenylalanine catabolic process	biological_process	1	0.000654186	HORVU2Hr1G089440
GO:0045892	negative regulation of transcription, DNA-templated	biological_process	1	0.000654186	HORVU4Hr1G076420
GO:0016042	lipid catabolic process	biological_process	1	0.000654186	HORVU4Hr1G006850
GO:0006817	phosphate ion transport	biological_process	1	0.000700104	HORVU5Hr1G110220
GO:0006259	DNA metabolic process	biological_process	1	0.000940576	HORVU4Hr1G057310
GO:0003333	amino acid transmembrane transport	biological_process	1	0.00277647	HORVU3Hr1G105920
GO:0048544	recognition of pollen	biological_process	2	0.00295516	HORVU2Hr1G042220; HORVU2Hr1G088570
GO:0006397	mRNA processing	biological_process	1	0.00487763	HORVU7Hr1G110850
GO:0019752	carboxylic acid metabolic process	biological_process	1	0.00573737	HORVU6Hr1G015500
GO:0055085	transmembrane transport	biological_process	4	0.00746233	HORVU4Hr1G082000; HORVU3Hr1G065390; HORVU5Hr1G110220; HORVU4Hr1G084740
GO:0006812	cation transport	biological_process	1	0.011274	HORVU4Hr1G082000
GO:0009733	response to auxin	biological_process	1	0.0181472	HORVU7Hr1G107330
GO:0005975	carbohydrate metabolic process	biological_process	2	0.105685	HORVU6Hr1G015500; HORVU1Hr1G092310
GO:0006810	transport	biological_process	1	0.163114	HORVU3Hr1G065390
GO:0006355	regulation of transcription, DNA-templated	biological_process	1	0.540737	HORVU4Hr1G031060

## Sheet: Cluster2
id	term	category	size	pval	Gene
GO:0006097	glyoxylate cycle	biological_process	1	0	HORVU2Hr1G084130
GO:0006814	sodium ion transport	biological_process	1	0.000261379	HORVU5Hr1G072780
GO:0001678	cellular glucose homeostasis	biological_process	1	0.000261379	HORVU1Hr1G028200
GO:0042546	cell wall biogenesis	biological_process	1	0.00228772	HORVU5Hr1G123920
GO:0005975	carbohydrate metabolic process	biological_process	3	0.00274013	HORVU1Hr1G028200; HORVU3Hr1G105600; HORVU5Hr1G123920
GO:0055085	transmembrane transport	biological_process	2	0.0183174	HORVU5Hr1G072780; HORVU2Hr1G040800
GO:0006284	base-excision repair	biological_process	1	0.000446676	HORVU1Hr1G073540
GO:0006281	DNA repair	biological_process	1	0.0104562	HORVU1Hr1G073540
GO:0006468	protein phosphorylation	biological_process	1	0.209339	HORVU7Hr1G015380

## Sheet: Cluster3
id	term	category	size	pval	Gene
GO:0008610	lipid biosynthetic process	biological_process	2	0.000789134	HORVU3Hr1G069880; HORVU4Hr1G073840
GO:0008152	metabolic process	biological_process	6	0.00120583	HORVU2Hr1G004540; HORVU7Hr1G036460; HORVU2Hr1G004790; HORVU3Hr1G069880; HORVU4Hr1G073840; HORVU1Hr1G026480
GO:0006694	steroid biosynthetic process	biological_process	1	0.00120583	HORVU6Hr1G031080
GO:0006633	fatty acid biosynthetic process	biological_process	2	0.0024948	HORVU3Hr1G069880; HORVU4Hr1G073840
GO:0016192	vesicle-mediated transport	biological_process	1	0.0137574	HORVU5Hr1G019420
GO:0048544	recognition of pollen	biological_process	1	0.0176774	HORVU2Hr1G042520
GO:0009058	biosynthetic process	biological_process	1	0.0189964	HORVU7Hr1G008250
GO:0006886	intracellular protein transport	biological_process	1	0.0236147	HORVU5Hr1G019420
GO:0006629	lipid metabolic process	biological_process	1	0.0249851	HORVU7Hr1G036460
GO:0005975	carbohydrate metabolic process	biological_process	1	0.158508	HORVU1Hr1G092240

## Sheet: Cluster4
id	term	category	size	pval	Gene
GO:0006075	(1->3)-beta-D-glucan biosynthetic process	biological_process	1	0.000625052	HORVU2Hr1G118600
GO:0006952	defense response	biological_process	3	0.00119053	HORVU6Hr1G000030; HORVU6Hr1G000720; HORVU0Hr1G014720
GO:0045454	cell redox homeostasis	biological_process	1	0.0200438	HORVU5Hr1G025710
GO:0005975	carbohydrate metabolic process	biological_process	2	0.0334085	HORVU5Hr1G104230; HORVU7Hr1G028920
GO:0055114	oxidation-reduction process	biological_process	3	0.132078	HORVU5Hr1G112130; HORVU2Hr1G001160; HORVU5Hr1G093700
GO:0006468	protein phosphorylation	biological_process	2	0.207401	HORVU7Hr1G007520; HORVU2Hr1G037210
GO:0008152	metabolic process	biological_process	1	0.254408	HORVU5Hr1G096260
GO:0006355	regulation of transcription, DNA-templated	biological_process	1	0.256444	HORVU4Hr1G077050

## Sheet: Cluster5
id	term	category	size	pval	Gene
GO:0019419	sulfate reduction	biological_process	1	0	HORVU0Hr1G003890
GO:0055114	oxidation-reduction process	biological_process	12	1.99235e-05	HORVU7Hr1G079380; HORVU6Hr1G010740; HORVU7Hr1G010150; HORVU2Hr1G110080; HORVU6Hr1G080750; HORVU1Hr1G087200; HORVU2Hr1G119210; HORVU0Hr1G003890; HORVU2Hr1G060710; HORVU3Hr1G015120; HORVU3Hr1G015130; HORVU6Hr1G003300
GO:0006809	nitric oxide biosynthetic process	biological_process	1	1.99235e-05	HORVU6Hr1G003300
GO:0042128	nitrate assimilation	biological_process	1	7.15871e-05	HORVU6Hr1G003300
GO:0046854	phosphatidylinositol phosphorylation	biological_process	1	0.000192181	HORVU6Hr1G059850
GO:0009790	embryo development	biological_process	1	0.000393924	HORVU6Hr1G054890
GO:0045454	cell redox homeostasis	biological_process	2	0.00228913	HORVU1Hr1G087630; HORVU0Hr1G003890
GO:0030244	cellulose biosynthetic process	biological_process	1	0.00356229	HORVU2Hr1G042370
GO:0008152	metabolic process	biological_process	4	0.0237675	HORVU2Hr1G079420; HORVU2Hr1G108790; HORVU7Hr1G085570; HORVU0Hr1G003890
GO:0006508	proteolysis	biological_process	2	0.0950917	HORVU3Hr1G115610; HORVU5Hr1G120740
GO:0006810	transport	biological_process	1	0.147416	HORVU2Hr1G089970
GO:0006355	regulation of transcription, DNA-templated	biological_process	2	0.242109	HORVU6Hr1G037760; HORVU1Hr1G047560
GO:0006468	protein phosphorylation	biological_process	3	0.256574	HORVU3Hr1G003220; HORVU1Hr1G002470; HORVU1Hr1G002600
GO:0005975	carbohydrate metabolic process	biological_process	1	0.266677	HORVU7Hr1G000250
GO:0006412	translation	biological_process	1	0.289126	HORVU5Hr1G026360
